# Supplementary material for: A Panel of CpG Methylation Sites Distinguishes Human Embryonic Stem Cells and Induced Pluripotent Stem Cells
Source: Stem Cell Reports. 2013 Dec 26;2(1):36–43. doi: 10.1016/j.stemcr.2013.11.003 (PMC3916755; doi:10.1016/j.stemcr.2013.11.003)
Supplement: Table S1. Methylation Levels of 82 Signature Methylation Sites in hiPSCs, hESCs, and Somatic Cells, Related to Figure 1 [file mmc2.xls]

## Sheet: 82TableMethy
SYMBOL	TargetID	hNPC-iPS_8.AVG_Beta	hNPC-iPS_9.AVG_Beta	hNPC-iPS_10.AVG_Beta	CCD-1079SK_iPS.AVG_Beta	IMR-90_iPS.AVG_Beta	PDB_2lox-5.AVG_Beta	PDB_2lox-17.AVG_Beta	PDB_2lox-21.AVG_Beta	PDB_1lox-17_puro-5.AVG_Beta	PDB_1lox-17_puro-10.AVG_Beta	PDB_1lox-21_puro-26.AVG_Beta	PDB_1lox-21_puro-28.AVG_Beta	iPS_7.AVG_Beta	iPS14.AVG_Beta	BJ_iPS_cells_P8.AVG_Beta	HSF6.AVG_Beta	H1.AVG_Beta	H9.AVG_Beta	HSF1.AVG_Beta	Hues7.AVG_Beta	hNPC.AVG_Beta	CCD-1079SK.AVG_Beta	IMR-90.AVG_Beta	XHEF_parental_cells.AVG_Beta	BJ_fibroblast_parental_cells.AVG_Beta
ATF7IP2	cg00461841	0.725921	0.786076	0.790202	0.732521	0.666646	0.642947	0.630367	0.628278	0.508066	0.70421	0.687395	0.637308	0.698182	0.654798	0.726257	0	0.122794	0.352602	0.520837	0.579897	0.807806	0.817628	0.413251	0.677674	0.811806
CSRP1	cg00540544	0.331341	0.4033	0.160243	0.566972	0.663216	0.0741784	0.0349961	0.0515653	0.211497	0.0733519	0.0465895	0.0942188	0.100278	0.235455	0.393759	0.959	0.0583898	0.784905	0.487863	0.220504	0.0167163	0.0376901	0.0150526	0.0308836	0.0220126
RP3-473B4.1	cg01309671	0.414619	0.332639	0.404844	0.0196203	0.352263	0.101139	0.0854227	0.0312938	0.0501542	0.044631	0.0529967	0.0183273	0.377994	0.394323	0.0115621	0.439869	0.0582314	0.835289	0.849743	0.0268328	0.281996	0.0183808	0.283078	0.252176	0.0214768
SPHAR	cg01320507	0.684961	0.728645	0.743193	0.731238	0.608502	0.689917	0.56332	0.626189	0.72767	0.636264	0.651903	0.587997	0.608162	0.60759	0.637505	0.0389462	0.0511154	0.400518	0.352626	0.765261	0.824319	0.827719	0.518103	0.682806	0.803389
SLC13A3	cg01521624	0.619203	0.683615	0.633682	0.649219	0.571538	0.510171	0.827063	0.6781	0.815803	0.808966	0.803645	0.642587	0.412374	0.572947	0.510672	0.179187	0.0430276	0.207092	0.447384	0.710971	0.418754	0.0323634	0.131488	0.0973834	0.00833151
S100A9	cg03165378	0.771467	0.821322	0.805636	0.751295	0.687184	0.83096	0.845148	0.798407	0.852735	0.841346	0.827139	0.822752	0.737061	0.769981	0.785315	0.54797	0.624298	0.371865	0.579037	0.393627	0.732289	0.442881	0.309908	0.637638	0.457294
ZNF248	cg03208093	0.0123	0.0109524	0.0121211	0.0111072	0.00849971	0.83502	0.480456	0.263735	0.0146227	0.00832066	0.00176414	0.220797	0.0111961	0.00638776	0.0349804	0.728687	0.691781	0.860131	0.939152	0.170558	0.00666675	0.016247	0.0140908	0.00664853	0.0117812
LOC158160	cg03665457	0.0296331	0.101507	0.266411	0.0799537	0.0516855	0.502596	0.467565	0.454817	0.507629	0.362415	0.497439	0.480442	0.293794	0.294617	0.42509	0.803484	0.510242	0.546788	0.664872	0.68629	0.0132126	0.00421879	0.0892669	0.0366286	0.0142303
C8orf4	cg03727165	0.807331	0.44492	0.856344	0.801925	0.341036	0.58057	0.587022	0.530246	0.648313	0.715056	0.649296	0.552866	0.464649	0.575058	0.277159	0	0.196623	0.277741	0.513975	0.322808	0.674038	0	0.0170075	0.323472	0
TCERG1L	cg03943081	0.832447	0.649461	0.8043	0.801349	0.733044	0.717055	0.1579	0.53658	0.0608548	0.063651	0.539573	0.549472	0.0322898	0.0171168	0.868559	0.0345602	0.0370835	0.0605056	0.0407762	0.0182652	0.0284639	0.124413	0.074004	0.0365667	0.0948686
SPRR1A	cg04505023	0.777368	0.670073	0.771666	0.676048	0.304635	0.812425	0.729019	0.7417	0.751093	0.772344	0.751766	0.704126	0.750478	0.701285	0.796243	0.13104	0.670014	0.481734	0.543135	0.141675	0.524729	0.309779	0.243309	0.549295	0.283156
TMEM45B	cg05067286	0.27411	0.248683	0.32917	0.266603	0.186631	0.445219	0.294691	0.344058	0.271537	0.262822	0.36371	0.351843	0.118212	0.1437	0.237433	0.307867	0.32037	0.906859	0.907933	0.151391	0.0944751	0.174673	0.181023	0.0899279	0.156283
GYG2	cg05113908	0.0291362	0.0148266	0.034963	0.0133678	0.571294	0.689069	0.156186	0.705482	0.747169	0.0336357	0.0465315	0.601461	0.00749509	0.0241564	0.679814	0.729189	0.774745	0.651646	0.58459	0.490793	0.0222131	0.0127421	0.0357495	0.0394478	0.0248161
MOS	cg05661838	0.376354	0.307619	0.373061	0.150141	0.411078	0.512016	0.12844	0.373441	0.132457	0.148713	0.335366	0.456859	0.340669	0.411277	0.50293	0.613974	0.732239	0.899651	0.901761	0.488652	0.0319612	0.0415821	0.0184487	0.0198676	0.0125113
SLC5A8	cg05722918	0.0158214	0.0123288	0.0113777	0.00561329	0.00287232	0.311441	0.176167	0.124024	0.188114	0.213805	0.19336	0.0656176	0.00264388	0.00111529	0.00551262	0.323168	0.0100945	0.77854	0.831201	0.00151333	0.00902463	0.0101059	0.0106838	0.00168658	0.0168216
TEKT4	cg05723825	0.125187	0.10113	0.165732	0.135999	0.122539	0.615807	0.450207	0.5975	0.22391	0.221169	0.451682	0.567014	0.105505	0.0739852	0.151434	0.732185	0.793079	0.687014	0.624131	0.0704607	0.435745	0.532732	0.441078	0.442795	0.513503
KENAE	cg05843340	0.061969	0.0550387	0.0672187	0.889378	0.360455	0.363211	0.198457	0.146483	0.0892963	0.134308	0.112324	0.282073	0.0226237	0.0401436	0.209006	0.897626	0.346429	0.901316	0.843343	0.939031	0.111791	0.0888579	0.0666565	0.038219	0.0491479
ASCL2	cg06263495	0.31133	0.316083	0.369146	0.261864	0.229736	0.120406	0.0955933	0.123528	0.111815	0.113801	0.132704	0.154699	0.481525	0.596853	0.255212	0.967132	0.263713	0.512759	0.718241	0.371675	0.0733664	0.0746994	0.0896702	0.0596288	0.089377
ZFP42	cg06274159	0.00837488	0.530134	0.00456503	0.536482	0.896044	0.343657	0.928769	0.372654	0.943777	0.960141	0.891148	0.286956	0.559374	0.596266	0.0125401	0.223898	0.0182735	0.0521546	0.0734208	0.0356227	0.0176917	0.0452436	0.205783	0.0399315	0.10423
TRIM58	cg07533148	0	0.201495	0.132668	0	0.262964	0.531846	0.42474	0.159254	0.366807	0.341156	0.502002	0.325109	0.00190467	0	0.00114027	0	0.955071	0.962102	0.800374	0.740242	0.000356351	0.100871	0.0257624	0.0101039	0.0909174
MEST	cg08077673	0.0200104	0.615054	0.0337942	0.521582	0.269328	0.0436734	0.570122	0.0240842	0.59814	0.591874	0.0099921	0.00592687	0.579329	0.565369	0.772037	0	0.114613	0.0147785	0.0675523	0.0210987	0.245725	0.657425	0.441721	0.412888	0.566135
VMO1	cg08341874	0.208922	0.262767	0.256909	0.668536	0.168054	0.0885233	0.331466	0.053828	0.0626801	0.0623722	0.0487023	0.0420548	0.351936	0.427396	0.618753	0.421683	0.740944	0.747954	0.630445	0.558074	0.0583478	0.100287	0.153021	0.0410836	0.110938
LR8	cg08359956	0.123512	0.126502	0.125969	0.157642	0.308956	0.14278	0.104208	0.104823	0.112233	0.125427	0.124754	0.117739	0.0727021	0.0979794	0.0865055	0.500373	0.0672021	0.684808	0.453278	0.262921	0.110528	0.137814	0.250125	0.0997234	0.121662
SPRR4	cg08763351	0.844378	0.806358	0.746435	0.771199	0.659837	0.818384	0.791397	0.815995	0.796792	0.751808	0.816045	0.742003	0.737508	0.792976	0.804697	0.0108108	0.48154	0.179228	0.299088	0.112996	0.715475	0.394855	0.243607	0.568788	0.274484
NEK9	cg08847533	0.0742167	0.0396728	0.0456821	0.0378245	0.220674	0.00242538	0.00589443	0.0136772	0.0110315	0.00889902	0.00044356	0.00433518	0.0382226	0	0.00674275	0.747062	0.041256	0.466074	0.816544	0.0310935	0.0103855	0.00691986	0.0135828	0.00460563	0.0111596
FLJ40365	cg09601629	0.105811	0.100746	0.126809	0.0840134	0.217418	0.0930465	0.077199	0.0780753	0.0735811	0.074641	0.0809244	0.0831269	0.0805423	0.0783608	0.147289	0.267249	0.0969113	0.637016	0.754914	0.150598	0.0596373	0.029868	0.0572188	0.0619957	0.072738
RASGRP3	cg10031456	0.692475	0.830363	0.795855	0.752577	0.549288	0.711824	0.691872	0.706053	0.687235	0.695016	0.621672	0.784162	0.613457	0.646427	0.576493	0.216436	0.279024	0.221102	0.655003	0.543011	0.842305	0.887629	0.555261	0.758891	0.84361
SLC5A8	cg10141715	0.124844	0.121299	0.104239	0.0379649	0.023151	0.662707	0.521924	0.474725	0.585177	0.572332	0.586726	0.448099	0.0101944	0.0160737	0.0545432	0.678265	0.0575629	0.933672	0.926944	0.0443852	0.0727179	0.119371	0.0957166	0.108353	0.127566
TCERG1L	cg10175795	0.59644	0.383983	0.553027	0.48292	0.586585	0.701925	0.105473	0.363062	0.0747203	0.0795059	0.407521	0.369063	0.0277713	0.0346872	0.703851	0.0204401	0.0484413	0.0401351	0.0385647	0.043043	0.0446056	0.106088	0.0729462	0.0328723	0.119038
C21orf56	cg10296238	0.572595	0.698731	0.533619	0.651231	0.575395	0.757702	0.744117	0.743866	0.781061	0.727811	0.781342	0.713425	0.0518332	0.128515	0.334641	0.530118	0.266371	0.164079	0.279065	0.262221	0.697837	0.582437	0.500718	0.368597	0.446368
DPYS	cg10303487	0.0135194	0.0217249	0.0144067	0.016938	0.202624	0.146933	0.149581	0.0691802	0.126536	0.363312	0.283363	0.298507	0.00922571	0.00383559	0.00347566	0	0.0523396	0.941268	0.738938	0.393633	0.00859366	0.00619968	0.0155833	0.00641318	0.0204364
FLJ14834	cg11126134	0.199023	0.452543	0.238558	0.0642087	0.0544541	0.173056	0.165753	0.166548	0.128764	0.25003	0.214539	0.140968	0.0299176	0.0304279	0.618385	0.0778096	0.263626	0.926363	0.851456	0.0481048	0.023397	0.0816454	0	0.0296053	0.205877
SMR3A	cg11799561	0.781003	0.734587	0.826047	0.809345	0.700948	0.785198	0.794153	0.724799	0.771442	0.767424	0.821457	0.767796	0.74725	0.669677	0.635967	0.287953	0.203803	0.554228	0.53174	0.5061	0.829552	0.537694	0.563476	0.608555	0.45945
REM1	cg12153542	0.125754	0.136312	0.103704	0.0932488	0.0117719	0.364475	0.23171	0.245444	0.171613	0.0307371	0.0899709	0.283986	0.0169982	0.00786888	0.121644	0.00287518	0.645932	0.839891	0.782325	0.00742188	0.0115037	0.0171485	0.011212	0.0126193	0.01372
SPRR2D	cg12891678	0.761184	0.646086	0.738842	0.682917	0.615723	0.733577	0.75651	0.731502	0.774103	0.748298	0.777759	0.725804	0.677335	0.722276	0.71884	0.234569	0.630624	0.363792	0.472328	0.116449	0.555852	0.113508	0.109912	0.33698	0.138156
DSPG3	cg13798376	0.810943	0.843187	0.834458	0.713731	0.643791	0.630505	0.71196	0.605441	0.727164	0.708329	0.67484	0.67243	0.607677	0.623499	0.387019	0.502521	0.227061	0.315008	0.0627839	0.446518	0.864076	0.83245	0.400291	0.399076	0.643664
KRTAP21-2	cg14021698	0.724576	0.612071	0.770038	0.212738	0.39056	0.397998	0.660469	0.492887	0.482882	0.674449	0.485015	0.631517	0.554099	0.335346	0.227468	0	0.119168	0.202204	0.539464	0.180823	0.625298	0.133564	0.0973066	0.4304	0.150586
ZFP42	cg14189571	0.0190741	0.368538	0.013326	0.295545	0.756348	0.155992	0.828726	0.213157	0.873991	0.90318	0.781682	0.138023	0.360078	0.449924	0.00794599	0.117501	0.0473484	0.0635434	0.0835182	0.0276973	0.196893	0.259369	0.403641	0.176204	0.350575
GPR75	cg14832904	0.170581	0.293504	0.242356	0.389313	0.634407	0.020621	0.0429807	0.0949689	0.0236359	0.175798	0.426371	0.0571098	0.676773	0.763174	0.301776	0.951666	0.124224	0.704264	0.411523	0.965545	0.102287	0.268411	0.212526	0.163495	0.337055
KENAE	cg15003158	0.365582	0.272334	0.356776	0.95523	0.594191	0.716305	0.454468	0.365082	0.249868	0.337168	0.325489	0.561808	0.221993	0.234026	0.531032	0.956296	0.751572	0.935724	0.961464	0.963012	0.318199	0.429539	0.358874	0.194733	0.148441
BHLHB9	cg15309236	0.405915	0.29351	0.511166	0.937846	0.613131	0.0207269	0.0946722	0.0207988	0.172381	0.186643	0.0930024	0	0.892075	0.927007	0.100557	0.424538	0.347249	0.928032	0.355461	0.971151	0.331738	0.105922	0.330884	0.265444	0.0244802
TSPYL5	cg15747595	0.262945	0.281748	0.351224	0.605236	0.4341	0.155629	0.050035	0.316453	0.140272	0.196234	0.302779	0.242516	0.598674	0.615498	0.713174	0.955785	0.681815	0.952362	0.952985	0.970792	0.0114009	0.0809885	0.0596013	0.0193321	0.06747
ZNF248	cg15799959	0.0224172	0.0277059	0.0400761	0.0723281	0.0202342	0.825616	0.576578	0.543962	0.0188283	0.0231554	0.0231056	0.42075	0.0234756	0.021767	0.192608	0.899986	0.721516	0.861786	0.877244	0.535548	0.0224626	0.0188976	0.0219371	0.0195351	0.0187461
MTNR1B	cg15842276	0.181513	0.208242	0.182653	0.152202	0.359083	0.0967296	0.0911853	0.103129	0.0975427	0.0926209	0.119009	0.133401	0.147574	0.136778	0.148832	0.24144	0.341042	0.931908	0.899604	0.189409	0.23319	0.455845	0.374182	0.2894	0.422575
RP3-473B4.1	cg16510010	0.377878	0.270277	0.412878	0.0062289	0.374141	0.105757	0.078855	0.0234609	0.0367193	0.031003	0.0365819	0.0135648	0.387638	0.387371	0.00555101	0.553082	0.0331372	0.926634	0.865101	0.0104294	0.223618	0.00624236	0.169776	0.198129	0.0104232
SIGLEC6	cg16617137	0.757458	0.662286	0.813195	0.732101	0.0677966	0.672618	0.742646	0.693391	0.716397	0.655064	0.605713	0.684958	0.642626	0.632037	0.750931	0.0410397	0.222353	0.29869	0.705798	0.250451	0.626548	0.30791	0.327207	0.493139	0.298505
NEK9	cg17261830	0.0714214	0.0168042	0.00541758	0.00949726	0.320056	0.00635707	0.00776351	0.0301859	0.0911333	0.00889822	0.00512041	0.00617365	0.036803	0.00323591	0.00182137	0.612837	0.00529745	0.605717	0.713663	0.00757447	0.00517654	0.0020065	0	0.0108798	0.00723244
PLEK2	cg17641252	0.401436	0.385962	0.312393	0.473634	0.458634	0.425012	0.501905	0.394502	0.446037	0.43153	0.688649	0.34836	0.192136	0.275497	0.405502	0.987394	0.130688	0.94445	0.692275	0.863299	0.251726	0.410246	0.57892	0.245046	0.373524
C21orf6	cg18001427	0.610177	0.0756514	0.276786	0.0431518	0.0900757	0.360474	0.169896	0.33254	0.131741	0.213188	0.325294	0.190384	0.0255178	0.0341388	0.221835	0.493912	0.878557	0.55825	0.440117	0.272544	0.0424681	0.0229911	0.0399688	0.0340101	0.0539438
SIAE	cg18275124	0.793352	0.85173	0.854312	0.756585	0.611967	0.705847	0.781725	0.791945	0.764513	0.813218	0.784793	0.759685	0.686611	0.646547	0.652072	0.429273	0.432186	0.323983	0.409836	0.627383	0.881984	0.849819	0.318479	0.732812	0.717307
SPRR2A	cg18766755	0.841037	0.756325	0.838494	0.799107	0.756353	0.75286	0.758434	0.743954	0.762726	0.760656	0.838193	0.763718	0.691267	0.694759	0.705684	0.457545	0.299752	0.543171	0.589416	0.243256	0.663505	0.124674	0.126047	0.42221	0.106249
SPRR1B	cg18780284	0.821983	0.705891	0.827484	0.730263	0.682909	0.835697	0.820398	0.809187	0.817467	0.827717	0.818914	0.780618	0.738103	0.805424	0.805151	0.155358	0.704885	0.411693	0.580463	0.125281	0.518446	0.104611	0.0548524	0.399758	0.0612378
ZNF441	cg18997662	0.0215821	0.0121706	0.0302277	0.0174017	0.263881	0.540569	0.0423979	0.213646	0.111281	0.0978565	0.227538	0.157042	0.228587	0.190207	0.0135673	0.721219	0.816351	0.403095	0.252746	0.639119	0.0066602	0.00819039	0.0199771	0.0119571	0.0110486
GPR75	cg19664945	0.0789369	0.132657	0.176428	0.188188	0.520304	0.0172827	0.0342239	0.0401983	0.0185379	0.0674057	0.297632	0.0323578	0.568887	0.665535	0.16439	0.841215	0.0594359	0.567201	0.255693	0.820192	0.0517832	0.20057	0.121314	0.0920647	0.205318
PLEK2	cg20141916	0.145358	0.138492	0.0595982	0.406473	0.44205	0.237589	0.384388	0.266151	0.276543	0.295273	0.510962	0.143149	0.159169	0.157065	0.411485	0.937292	0.0345125	0.828287	0.570557	0.763254	0.034892	0.0374528	0.0578541	0.037845	0.072581
SLC5A8	cg20740029	0.020767	0.0782639	0.02978	0.0110065	0.00735214	0.385362	0.258194	0.158056	0.259474	0.278542	0.266993	0.11856	0.00502901	0.00435464	0.00344665	0.463064	0.00923154	0.851131	0.82067	0.00728856	0.0165937	0.050763	0.0197229	0.0147597	0.0351477
TRIM58	cg20855565	0.0718047	0.222496	0.170565	0.0490966	0.114319	0.38076	0.232714	0.132149	0.202294	0.286902	0.359711	0.178145	0.0256989	0.017744	0.0618486	0.031394	0.859889	0.871297	0.665009	0.577793	0.0455003	0.158638	0.067421	0.050915	0.12251
MGC16291	cg21096915	0.115095	0.186927	0.294294	0.482506	0.297463	0.676278	0.67744	0.717242	0.64724	0.708576	0.710997	0.694966	0.480589	0.559301	0.475274	0.903446	0.860478	0.909635	0.885426	0.817777	0.127393	0.136974	0.133609	0.121456	0.139137
WDR69	cg21577049	0.03416	0.0398908	0.0400121	0.0410044	0.125842	0.296256	0.277315	0.0958592	0.292465	0.234239	0.626611	0.118391	0.569457	0.563321	0.0248433	0.0221182	0.0388998	0.887678	0.75172	0.603527	0.0182422	0.0166343	0.0197386	0.0111822	0.0144341
CD40	cg21601405	0.321527	0.314395	0.266186	0.449586	0.411621	0.676977	0.794644	0.609214	0.820669	0.823334	0.814969	0.599634	0.401036	0.490355	0.109088	0.752124	0.039865	0.0194609	0.0683046	0.0211398	0.322898	0.283334	0.221248	0.257296	0.350153
RP11-450P7.3	cg21655480	0.275083	0.361489	0.277572	0.0087243	0.709539	0.00246415	0.127479	0.00442664	0.0419576	0.0692721	0.125478	0.026992	0.35657	0.329748	0.00294802	0.275751	0.412702	0.841548	0.872293	0.154574	0.156952	0.0460574	0.217544	0.131805	0.0366749
C12orf54	cg21674595	0.633927	0.631086	0.632747	0.618316	0.445757	0.627695	0.661789	0.510098	0.578067	0.616229	0.615618	0.499225	0.532077	0.401226	0.511635	0.397508	0.0448522	0.10674	0.313197	0.5709	0.470806	0.179496	0.0978433	0.240071	0.101082
SLC22A16	cg22334665	0.17371	0.186704	0.185182	0.385037	0.189995	0.419778	0.324485	0.385643	0.271105	0.233533	0.501398	0.374808	0.511607	0.511465	0.108887	0.938711	0.23196	0.865004	0.735642	0.569238	0.0332515	0.0487608	0.0110338	0.0243474	0.0827327
MOS	cg22411207	0.276961	0.25152	0.267901	0.1005	0.30532	0.445037	0.113561	0.351216	0.104655	0.143137	0.312144	0.386123	0.35102	0.409172	0.474482	0.856021	0.656708	0.852384	0.836895	0.363628	0.0518425	0.053787	0.0501543	0.046038	0.0897876
CEACAM3	cg23181133	0.711574	0.528535	0.746727	0.628891	0.215863	0.799369	0.796966	0.774513	0.799171	0.810887	0.773087	0.786174	0.595125	0.583695	0.662003	0.275686	0.403195	0.405963	0.60661	0.0687065	0.483011	0.16138	0.203579	0.411661	0.158217
TXNRD2	cg23268677	0.557401	0.460832	0.603717	0.495992	0.295876	0.342246	0.235493	0.539977	0.252696	0.264502	0.375538	0.484818	0.312765	0.227628	0.492794	0.889956	0.792309	0.867997	0.894374	0.705732	0.11227	0.0711645	0.096765	0.108654	0.0881461
ZNF491	cg23673107	0.270929	0.265876	0.29091	0.343673	0.375889	0.280627	0.187317	0.21498	0.216764	0.183016	0.183015	0.20027	0.210735	0.329247	0.225206	0.692656	0.743808	0.50816	0.435223	0.9194	0.0806313	0.344858	0.318493	0.0550908	0.134704
MIS12	cg24445405	0.751626	0.840126	0.772366	0.76061	0.701988	0.642412	0.687861	0.687022	0.702728	0.686899	0.701497	0.601798	0.724289	0.652011	0.52031	0.388425	0	0.431382	0.494068	0.575891	0.874309	0.835163	0.563524	0.737545	0.783896
TF	cg24879335	0.215064	0.222851	0.261905	0.872338	0.322739	0.758435	0.275377	0.578112	0.263116	0.518648	0.537786	0.528959	0.494565	0.530645	0.166078	0.936677	0.436586	0.917014	0.843693	0.936203	0.0259104	0.0324691	0.0417232	0.0251706	0.0394204
SPRR1B	cg24884084	0.749654	0.544386	0.704055	0.610418	0.313695	0.712231	0.693674	0.668374	0.672376	0.674877	0.688381	0.67718	0.650547	0.630893	0.742102	0.103	0.548922	0.138778	0.28251	0.0469294	0.291814	0.0494823	0.0339872	0.172575	0.0449603
OR10J1	cg25076881	0.733445	0.50322	0.763497	0.613185	0.363801	0.742919	0.729618	0.68587	0.703558	0.731135	0.703439	0.699287	0.625996	0.5836	0.636391	0.225169	0.508703	0.28982	0.658796	0.103912	0.239004	0.0254636	0.0268691	0.11775	0.031884
PXMP4	cg25092328	0.0180612	0.0314614	0.0613717	0.121231	0.284127	0.307632	0.118379	0.037039	0.125714	0.0987774	0.228513	0.0426909	0.00474639	0.00350428	0.00981555	0.0139505	0.0378535	0.92542	0.888505	0.0194624	0.00167482	0.000332058	0	0.00374668	0.00271126
CD40	cg25239996	0.165685	0.158627	0.140297	0.28987	0.199625	0.68387	0.82526	0.581687	0.857674	0.870488	0.838112	0.534705	0.224431	0.334813	0.0331308	0.529072	0.00681936	0.022635	0.0522378	0.0325408	0.126479	0.115288	0.0759427	0.0531484	0.122259
KRTAP20-1	cg25388528	0.844123	0.730501	0.887172	0.346973	0.688518	0.605506	0.704464	0.669376	0.544661	0.728924	0.639733	0.77056	0.709364	0.664609	0.480579	0.0979418	0.364355	0.451726	0.571286	0.0463045	0.733212	0.233908	0.283756	0.436529	0.114946
GUCY2D	cg25465406	0.0675788	0.0614439	0.0562461	0.395732	0.000954568	0.140783	0.0527456	0.0254223	0.013481	0.0155479	0.091118	0.0231017	0.0126523	0.0125932	0.0394566	0.874732	0.0410651	0.484031	0.358263	0.272321	0.00800803	0.0241101	0.0215652	0.00256011	0.0472276
SPRR2A	cg26059632	0.833305	0.711221	0.830899	0.78275	0.642604	0.734171	0.763658	0.779775	0.809001	0.741486	0.724302	0.815226	0.664961	0.615168	0.752143	0.473703	0.20856	0.457815	0.577337	0.361518	0.344781	0.141734	0.212972	0.256297	0.139786
REM1	cg26299767	0.213015	0.2128	0.15923	0.127706	0.0414387	0.539354	0.357574	0.350635	0.268695	0.0596584	0.163019	0.432523	0.0509702	0.0512045	0.218959	0.0241534	0.816525	0.860388	0.884886	0.0295711	0.0472971	0.0515501	0.0922489	0.0529668	0.0560177
HCA112	cg26385222	0.102819	0.111946	0.0848428	0.0702736	0.197904	0.130889	0.0774327	0.0884343	0.0867984	0.0740867	0.0892667	0.109198	0.0700263	0.0727591	0.064079	0.447247	0.0360153	0.774952	0.392396	0.028407	0.124104	0.0954856	0.31869	0.133479	0.118711
CYP26C1	cg26404725	0.109041	0.259225	0.0934013	0.0720903	0.74258	0.0466896	0.224422	0.0514622	0.289598	0.370839	0.206886	0.0602191	0.0515222	0.120082	0.056187	0.801872	0.0564896	0.826068	0.25243	0.352479	0.135174	0.224751	0.366634	0.129962	0.513138
PDE1A	cg26465666	0.758358	0.818047	0.812279	0.710248	0.79435	0.77328	0.727638	0.67598	0.728992	0.775823	0.775447	0.69664	0.666645	0.663528	0.585561	0	0.037276	0.594607	0.465835	0.701779	0.893769	0.846854	0.516304	0.720541	0.762106
ACOT4	cg26780333	0.11932	0.120312	0.0989184	0.259102	0.302698	0.262796	0.333014	0.180886	0.307561	0.303087	0.367078	0.158757	0.0853303	0.115551	0.218729	0.542173	0.0329168	0.914457	0.580512	0.226351	0.0447481	0.103716	0.0673206	0.0586275	0.188668
C7orf9	cg27356438	0.762704	0.830791	0.776907	0.705955	0.706096	0.72072	0.704538	0.695612	0.725148	0.746044	0.737742	0.754471	0.551337	0.552013	0.520581	0	0.321418	0.428528	0.560837	0.648452	0.811095	0.514371	0.239303	0.598046	0.404143
