# Supplementary material for: A Panel of CpG Methylation Sites Distinguishes Human Embryonic Stem Cells and Induced Pluripotent Stem Cells
Source: Stem Cell Reports. 2013 Dec 26;2(1):36–43. doi: 10.1016/j.stemcr.2013.11.003 (PMC3916755; doi:10.1016/j.stemcr.2013.11.003)
Supplement: Table S2. Gene-Expression Analysis of Genes with Promoter Methylation Changes during Reprogramming, Related to Figure 2 [file mmc3.xls]

## Sheet: Sheet1
Supplementary Table 2
NPC-iPSCs				IMR90-iPSCs				CCD-1097SK iPSCs
increased methylation in iPSCs		decreased methylation in iPSCs		increased methylation in iPSCs		decreased methylation in iPSCs		increased methylation in iPSCs		decreased methylation in iPSCs
correlates with gene expression	not expressed	correlates with gene expression	not expressed	correlates with gene expression	not expressed	correlates with gene expression	not expressed	correlates with gene expression	not expressed	correlates with gene expression	not expressed
ABHD8	A2BP1	CACHD1	ALX4	ABCA4	A2BP1	AMT	ACSBG2	ABCA3	A2BP1	AHCY	ADAMTS8
ACOX2	AANAT	CBX2	ARHGEF11	ABCC11	ACOT11	ANKRD9	ADAM12	ABCC11	AANAT	ALDH1A3	ADORA1
ACVR1	AATK	CER1	C1QL1	ACOX2	ADCK1	ARHGEF11	ADAMTS8	ABCG1	AATK	AMT	ALX4
ADAM33	ABCA3	DAPK1	C20orf151	ACSBG1	ADORA3	BRCA1	ALX4	ACTA2	ABCB11	ANKRD1	ANKRD33
AGT	ABCC2	DDR1	C7orf29	ACTA2	AJAP1	BSCL2	AMPD3	ADAM21	ABLIM1	ANKRD38	ANXA9
AGXT	ACOT11	DPPA2	CDKN2B	ACYP2	AKT3	C10orf125	ANKRD33	ADAMTS14	ACMSD	APOB	AR
ALDH3A1	ACOT2	ELMO3	CHN2	AGBL2	ALDH3A1	C10orf82	BLR1	ADPRHL1	ACOT2	ARF5	ARX
ANGPT2	ADAMTS13	GNAS	DNAH3	AGT	ALDH3B1	C6orf204	BNC1	AGA	ACTL6B	AXUD1	BNC1
ANGPTL2	ADCK1	KRT8	EYA4	AGXT	AMBP	C9orf142	C14orf162	AGXT	ACTRT1	BANK1	C17orf76
ANGPTL5	ADORA2A	LARP1	F11	ALDH3B2	AOC2	CACHD1	C1QL1	AJAP1	ACY3	BCOR	C1QL1
ATG12	ADPRHL1	LEFTY1	FGF18	AMICA1	AOC3	CALD1	C7orf29	AKT3	ADAM7	BLVRA	C20orf85
BAD	ADSSL1	MBP	FLJ14816	AMPD1	AQP4	CARD10	CACNG7	ALDH3B1	ADAMTS13	BSCL2	CAMKK1
BHMT2	AIPL1	MEST	GJB7	ANGPT4	ARHGAP9	CBLC	CAMK2A	ALG1	ADAMTS17	BTN1A1	CAPSL
BLOC1S2	AJAP1	NUP50	GRASP	ANGPTL5	ARHGEF16	CBX2	CAMKK1	ALKBH3	ADAMTSL2	C10orf82	CCL8
BTN3A3	ALOX15B	OSBPL10	HLCS	ANGPTL6	ARHGEF4	CCDC47	CDKN2B	ALS2CR11	ADCK1	C14orf115	CHST11
C10orf11	ANGPTL1	PPP1R16B	HYAL2	AQP10	ASNA1	CCR7	CHRD	ANGPTL2	ADH1C	C19orf33	CMTM1
C10orf116	ANK2	PPP1R9A	MYEF2	ARSD	BOLA1	CD9	CMTM2	APOBEC3B	ADIPOQ	C1orf115	COMP
C10orf26	AOC3	PTPN6	PAX8	ASAH2	BRD4	CDCP1	CNR2	APOL6	ADRA2C	C1orf172	CPA5
C10orf72	APOBEC2	RAB25	PKP3	BAI1	BTNL8	CDX1	CPA5	ARHGAP22	ADSSL1	C1orf21	DAB2IP
C16orf30	APOBEC4	RALGPS2	PSKH2	BDKRB1	BTNL9	CHFR	CTAGE1	ARSG	AGBL2	C1orf87	DKK3
C16orf45	AQP3	RBP1	RSHL1	BTN3A3	C10orf59	CLUL1	DEFB123	ATG4A	AIF1	CACHD1	DNMT3A
C1QTNF6	ARSF	SCNN1A	SLC26A10	C10orf10	C10orf81	COL9A3	ELA2	ATP5D	AK1	CACNG4	ERAS
C1QTNF7	ASB4	STC2	TBX4	C10orf116	C14orf68	CSNK1E	ENTPD2	BAD	AKAP14	CADPS	EREG
C21orf100	ATP1A2	TAGLN	TBX6	C14orf166B	C16orf30	CXCL12	EREG	BGN	ALAS2	CALD1	ESR1
C4BPA	B3GALT3	TMEM88	TEKT4	C1orf101	C17orf73	DAB2IP	F11	BHMT2	ALDH3A1	CBLC	EYA4
C5AR1	BAI1	TNFAIP8	THRB	C1orf111	C1orf38	DAPK1	FAAH	BOLA1	ALDH3B2	CBX2	F11
C7	BCAS1	VAMP8	ZBTB16	C1orf54	C20orf185	DDR1	FLJ14816	BTN3A3	ALDH8A1	CCDC60	FERD3L
CALCRL	BCL2	VANGL1		C1QTNF7	C3orf62	DLX5	GATA2	BTNL2	ALDOB	CD164L2	FLJ14816
CARD9	BCMO1			C21orf100	CACNG5	DNMT3A	GATA5	C10orf116	AMBN	CDKN2B	FLJ20184
CAT	BPI			C21orf129	CAD	DPPA2	GLIS3	C10orf72	ANGPTL5	CDX1	FUT2
CCL2	BRD4			C3orf35	CALML3	EGF	GNAS	C16orf30	ANK2	CER1	GABRQ
CD2	BTNL9			C6orf150	CCDC13	EPHA1	GNMT	C1QC	ANK3	CHN2	GFRA4
CD248	BZRAP1			C8orf34	CCL1	EXOSC2	GPR12	C1QTNF2	ANP32D	CHRNB1	GLIS3
CD302	C14orf105			C8orf55	CCL15	FABP7	GPR62	C1R	AOC2	CITED4	GLRA1
CD59	C14orf68			CA9	CCL18	FBXO2	GRASP	C1S	AOC3	CMTM8	GNAS
CD96	C17orf73			CABYR	CCR3	FGF11	GRIK4	C21orf100	APCS	CNTFR	GPR143
CDC42EP5	C1QTNF3			CACNA1H	CD163	FGF18	H2AFY	C3	APOBEC4	CYP27B1	GPR55
CDKN1C	C1orf177			CALM2	CD1B	GAL	HOXB6	C3orf18	APOC3	DAPK1	GPR62
CLCA1	C1orf38			CASP1	CD200R1	GATA4	HPD	C8orf34	APOC4	DDR1	GRB10
CLEC11A	C1orf64			CBLN4	CD48	GJB2	HSF4	C8orf4	AQP10	DHRS3	H2AFY
CLEC1A	C20orf160			CCDC62	CD53	GJB7	IL15RA	C9orf64	AQP3	DLX5	HAT1
CLIC2	C20orf186			CCDC68	CD84	GP1BB	IL1RL2	CALB2	AQP8	DPPA2	HOXA3
COL16A1	C7orf16			CCL2	CENTD2	GRB10	IL4I1	CAPN3	ARL14	DSCR6	HOXA9
COL1A1	C8orf31			CCL3L1	CFHR1	GRIP1	KCNA3	CARD9	ARPM2	DYRK2	HOXD3
COL3A1	CABP2			CCR6	CFHR2	HAPLN1	KCNJ4	CASP1	ARSF	EDNRB	HOXD4
COL6A3	CACNG5			CD1A	CHRNB3	ICAM3	KCNQ1DN	CAT	ASAH2	ELMO3	HOXD9
COL8A2	CASQ2			CD248	CLCA1	IMP4	KCTD4	CBLN2	ASB4	EOMES	HPCAL1
CORO2B	CCDC13			CD302	CLEC3A	ISYNA1	KRT7	CBLN4	ASGR2	EPHA1	HTRA4
CREB5	CCDC60			CD96	CLEC4C	KCNAB1	LAMA3	CCDC57	ATP10A	EXOSC2	HYAL2
CSMD1	CCKAR			CFLAR	CLEC4D	KRT8	LRRC4	CD226	ATP13A4	F11R	IGF2AS
CSNK1D	CCL18			CLEC11A	CNGA3	LAD1	MARK2	CD248	ATP2A1	FAM46B	IGFBP1
CTSF	CCL23			CLEC3B	CNKSR1	LAMC2	MBP	CD302	ATP4A	FBXO17	IL12B
CTSK	CCL26			CLEC4F	CNTNAP4	LRRFIP1	MLC1	CDC42EP5	B3GALT1	FGF18	IL15RA
CTSS	CD1B			CLPS	COL9A1	LYAR	MOXD1	CENTB2	B3GALT2	FGFBP1	IL1RL2
CX3CL1	CD200R1			CMKLR1	CPT1B	MALL	MYEF2	CEP63	BAI1	FLJ10916	IL4I1
CYP2J2	CD209			CNGA2	CRHR1	MEST	MYEOV	CFD	BCL2L14	GAL	IMPDH1
DAAM2	CD3E			COL16A1	CRSP2	MTSS1	MYO1C	CGREF1	BCMO1	GALNT7	INGX
DAND5	CD53			COL1A1	CST9L	NEBL	NAGS	CHCHD2	BMP10	GATA4	KCND1
DDR2	CD84			COL3A1	CTNND1	NEIL1	NFATC2	CLEC10A	BMP15	GDPD2	KCNJ4
DLC1	CDH5			COL6A3	CYP26C1	NOC2L	NTNG2	CLEC3B	BPI	GJB2	KCNQ1DN
DLK1	CDYL			COLEC10	CYSLTR1	NUP50	P2RY2	COL16A1	BPIL1	GJB7	KCTD4
DMPK	CEACAM4			CORO2B	DCDC2	PHACTR2	PAX8	COL1A1	BPIL3	GLUD1	KIF12
DPT	CEP63			COX7A1	DEFA6	PIPOX	PCDHGC4	COL6A3	BRD4	GNG8	LAMA3
EDN3	CHRNA10			CPA4	DEFB103A	PRKCABP	PDZK1	COL8A2	BTNL8	GPR160	LARP1
EDNRA	CHRNA2			CRYGA	DEFB105A	PSEN2	PF4	CORO2B	BTNL9	GPR87	LRRC4
ELN	CHRNB3			CRYGD	DEFB106A	PTPN6	PITPNM3	CORO7	BZRAP1	GRB7	LYNX1
EMCN	CHRND			CSF1R	DEFB126	RAB25	PPP1R16B	CPA4	C10orf11	GRHL3	MAGEA8
EMILIN1	CHRNG			CSNK1D	DEFB4	RBP1	PREX1	CPEB4	C11orf38	GSPT2	MAGEB4
EMP1	CHST13			CSRP1	DES	RPS2	PRG3	CPT1B	C12orf36	GUCY1A3	MARK2
ENG	CLEC3A			CSRP3	DMBX1	RTKN	PRTN3	CSNK1D	C14orf105	HEYL	MGC39606
ESM1	CLEC3B			CST11	DSG1	SALL4	PYY	CSRP1	C17orf57	HMGN1	MTMR8
F2RL2	CLEC4C			CTSF	EBI2	SLC29A1	RAC3	CTHRC1	C17orf73	HOXB2	MYF6
FAIM2	CLIC3			CTSG	EDAR	SNRPB2	RAMP1	CTNNAL1	C1QTNF3	HOXC8	MYO1C
FAM107A	CLPS			CTSO	EGFL7	SOCS4	RASGEF1A	CTSF	C1orf150	HOXD13	NAGS
FAM89A	CMTM5			CXCL10	ENPEP	SOX10	RASSF5	CTSK	C1orf158	IFITM1	NEUROG1
FAP	CNKSR1			CYP1A2	EPS8L1	SOX15	RSHL1	CTSS	C1orf175	IL1A	NFATC2
FGF7	CNTN6			CYP2F1	EPX	STRA6	SCMH1	CYB5R3	C1orf182	IL28RA	NPFFR2
FHIT	COLEC11			DAAM2	FAM101A	SUSD2	SCT	DAND5	C1orf38	KCNA3	PAX3
FHL2	COX4I2			DDR2	FAM83F	TACSTD2	SGPP2	DDR2	C20orf160	KCNE1L	PAX8
FKBP9L	CRX			DEFB1	FAT2	TBC1D14	SLAMF8	DIO2	C20orf185	KIF17	PAX9
FLJ32784	CRYGA			DLC1	FBN3	TCL1B	SLC26A10	DIP2C	C20orf186	KRT8	PCDHGC4
FLJ36070	CRYGD			DMPK	FCGBP	TDGF1	SLC6A12	DIRAS3	C20orf54	KRTCAP3	PDLIM2
FMOD	CSF3			DNTT	FCGR3A	TM4SF18	SLCO4A1	DMPK	C20orf71	LAD1	PDLIM4
FOXP2	CSNK1E			DYRK4	FCGR3B	TM7SF2	SMPD3	DPT	C3orf35	LAMC2	PDZK3
FYB	CSPG5			EDNRB	FCRL2	TMC6	SORBS3	DYNLT3	C3orf62	LDB2	PITPNM3
GAMT	CST5			EMILIN1	FGF23	TMEM88	SPON2	DYRK4	C4BPA	LEFTY1	PKP3
GAS2	CST6			EMP1	FGF6	TPM1	TAGLN	ECE1	C4orf17	LHFPL2	POMC
GBP2	CST9L			EXTL1	FOLR1	TRIP13	TBR1	EDEM1	C7	LRP8	PREX1
GDF15	CTNNA3			F7	FOXK2	USP44	TBX4	EDN3	C7orf16	MAB21L2	PROZ
GDF5	CUL4A			FAM12B	FOXL1	VAMP8	TBX6	EIF4E	C8orfK32	MAOB	PRRG4
GLDN	CYP2W1			FAM89A	FRMD1	ZNF532	TCAP	ELA2	CA1	MAPK13	PTGDS
GLIS1	CYP8B1			FAP	FSHR		TCEA2	ELN	CACNG3	MBP	PTHLH
GLTP	DARC			FBXO4	FXYD4		TEKT4	EMILIN1	CACNG5	MCOLN3	PTPN5
GNB3	DCT			FFAR3	FZD10		THRB	EMP1	CAPZB	MERTK	RAC3
GNG12	DEFA5			FGF7	GABRA5		TLE6	ENDOGL1	CASQ2	MESP1	RASSF1
GPNMB	DES			FHL2	GALNTL5		TNFAIP8	ENG	CCDC13	MEST	RBM35B
GSTM5	DKK4			FKBP11	GAS2		TNFRSF10C	F10	CCHCR1	MGC45800	RNF190
H19	DMBX1			FLJ36070	GBP4		TNFRSF25	F2RL2	CCK	MSX1	RSHL1
HERPUD1	DSG1			FLJ45964	GC		TNFRSF4	FAIM2	CCKAR	MTSS1	RUNX2
HGF	EBI2			FMOD	GDF2		TNS4	FAP	CCL1	NCL	SAC
HSPB6	ELA2			FRK	GDPD4		TRIM54	FBXL22	CCL11	NEBL	SGPP2
HTR2A	EMR3			FRMPD2	GIF		TTF1	FHL2	CCL15	NEFH	SLC26A10
IFI16	EPX			FUT3	GIMAP7		WISP1	FKBP11	CCL16	NLGN2	TAGLN
IFI44L	EXOC6			GDF5	GJA5		WT1	FKBP9L	CCL18	NNAT	TBR1
IFIT2	F8			GLIPR1	GJB5			FLJ36070	CCL23	NUP50	TBX4
IFIT3	FABP2			GLRX	GP2			FSTL3	CCL8	OSBPL10	TEKT4
IFNAR2	FAM101A			GNA11	GPLD1			FUT5	CCNB3	OTX2	THRB
IGF2	FAM12B			GNE	GPR115			GAMT	CCR6	P2RY2	TLX2
IL11	FAM63A			GPR82	GPR143			GBP1	CD14	PAG1	TNFAIP8
IL11RA	FAM83F			GRIK2	GPX5			GDF5	CD1B	PAPSS1	TRAF1
IL17RC	FBN3			GSTM5	GRAP2			GGT1	CD1E	PCDHAC2	TSC22D3
IL1RN	FBP2			GYG2	GUCY2F			GHRHR	CD2	PCTK3	TSPAN1
IL21R	FBXL22			GZMB	HABP2			GIPC1	CD200R1	PDLIM1	TTF1
INHBA	FBXW10			GZMH	HECW1			GLIPR1	CD209	PIPOX	UPK3A
ISG20	FCRL1			HAS1	HIST1H4A			GLIS1	CD244	PITX1	ZAR1
ISLR	FGF23			HAVCR2	HK1			GLRX	CD33	PITX2	ZBTB16
ITGBL1	FLJ32011			HSPA2	HMHA1			GNA11	CD3E	PKP2	ZIC1
JAKMIP2	FLJ40235			HSPB3	HOXC10			GNE	CD48	PLEKHB1	ZNF238
JOSD2	FOXK2			HSPB6	HPN			GPNMB	CD53	PNPLA4
KBTBD10	FXYD1			IFI44L	HRG			GPR44	CD5L	POU5F1
KCNA1	GABRA1			IFIT2	HRH2			GRB2	CD80	PPP1R16B
KCNE4	GABRG2			IFNA21	HSD3B1			GRIN2D	CD84	PPP1R9A
KCTD18	GABRR1			IGF1	HTR2A			GSTM5	CDCP2	PSMD5
KRT17	GALR3			IL6ST	HYAL4			HIST1H1A	CDH18	PTPN6
LCAT	GATA4			INHBA	IBSP			HIST1H2BB	CDH8	PTPRE
LGALS1	GBP6			INMT	IFNG			HIST1H3A	CEACAM3	PYY
LILRB3	GC			IRX2	IFNK			HIST1H3C	CEACAM4	RAB25
LMNA	GDPD4			ITLN1	IL17RC			HPS3	CENTD2	RBP1
LOC201164	GIMAP1			JOSD2	IL19			HSPA2	CES1	RCSD1
LRDD	GJB1			KAAG1	IL1F7			HSPB3	CES7	RERG
LRRC17	GLP2R			KAZALD1	IL1RN			HSPB6	CFHR1	RGS5
LTBP3	GPA33			KCNA10	IL22RA1			HSPBP1	CFHR2	RIMS3
LYST	GPHA2			KCNC3	IL8RA			IFI16	CFHR5	RTKN
MAP3K14	GPR25			KCNE4	INHBC			IFI35	CHAD	S100A1
MBNL1	GPR44			KIAA0367	IQCF1			IFI44L	CHI3L2	SAGE1
MBNL2	GPR81			KRT16	KCNK16			IFIT2	CHRM1	SALL4
MEG3	GZMA			KRT24	KCNK17			IFIT3	CHRNA2	SCNN1A
MEOX1	HAS1			KRT4	KCNK3			IFNGR2	CHRNA3	SERPINB5
MFAP2	HBZ			KRTAP11-1	KCNQ1			IL11	CHRND	SFN
MGC62100	HK1			LALBA	KHDRBS2			IL11RA	CHRNG	SH3GL2
MLL3	HLA-DQA2			LAT2	KLHDC7B			IL18RAP	CHST13	SLC13A4
MMP3	HPN			LGALS1	KLK10			IL1B	CIDEC	SLC29A1
MMP7	HRG			LMO7	KLRC1			IL1F7	CIITA	SLC7A5
MPG	HRH2			LRRC17	KRT14			IL1RN	CKM	SLMAP
MSRA	HTR1D			LY6E	KRT17			IL21R	CKMT1B	SOCS1
MSRB2	HTR3B			LY9	KRTAP13-3			IL6ST	CLCA1	SOX10
MVP	IBSP			LY96	KRTAP13-4			IL7R	CLEC12A	SOX15
NAGLU	IRGC			LYNX1	KRTAP15-1			IL8	CLEC12B	SOX8
NAV3	KCNG4			LYPD5	KRTAP19-1			IRAK1	CLEC3A	SP8
NCALD	KCNJ9			LYZL4	KRTAP19-3			ISG20L2	CLEC4C	SPATA12
NCOR2	KCNMB1			MAGEA11	KRTAP21-1			ITGBL1	CLEC4D	SPON1
NDST4	KCNQ1			MAPK10	LACRT			KBTBD5	CLPS	SPSB4
NINJ2	KCNQ2			MARCO	LBP			KCNQ2	CMTM2	SRRM2
NNMT	KHDRBS2			MBNL1	LCE1D			KCTD18	CMTM5	SUSD2
NTF3	KIF25			MC2R	LCE3D			KIF2C	CNGA1	TCF21
ODF3L1	KLB			MCCC2	LCN1			KLK2	CNGA2	TDGF1
OLFML1	KLHDC7B			MEP1B	LDHAL6A			KTI12	CNGA3	TGFBR3
OLFML3	KLK1			MGC16291	LGALS14			LAT2	CNGB3	TM7SF2
OSBPL5	KLK10			MGMT	LIPE			LAX1	CNTN2	TMC6
OSTM1	KLK12			MMP26	LMAN1L			LCE3D	CNTN4	TMEM88
P8	KRT24			MS4A6A	LOC221091			LEP	CNTN6	TMEM92
PALM	KRTAP17-1			MVP	LY86			LGALS1	COL9A1	TOM1L1
PART1	L3MBTL2			NAT8	MAP4K1			LILRA3	COX4I2	TRH
PCDHB16	LBP			NAV3	MASP2			LMO7	COX6A2	TRIB2
PCDHB6	LDHD			NNMT	MCF2L			LOC201164	CPA6	TRIM2
PCDHGA12	LEFTY2			ODF3L1	MEP1A			LRRN3	CPN1	TRPM6
PCDHGB4	LINCR			OFCC1	MFAP2			LTBR	CPNE6	USP44
PCOLCE	LIPE			OLFML2A	MLN			LY96	CPO	VAMP8
PDE1A	LOC221091			OR5V1	MMP20			LYPD5	CPXCR1	VPS52
PDE7B	LOC342897			ORM1	MNDA			LYST	CREG2	WT1
PDGFRB	LOC389458			OSCAR	MOS			MAP1A	CRISP2	ZCCHC12
PDLIM4	LTF			P8	MS4A1			MAP3K7IP1	CRX	ZIC3
PECAM1	LY6K			PANX3	MS4A2			MASP1	CRYGD
PHLDB1	LY86			PARVG	MS4A3			MATN4	CSNK1E
PLA2G4C	LYZ			PCDHA13	MSR1			MBNL1	CSRP3
PLAT	MAFK			PCDHB12	MUC7			MEG3	CST11
PLD1	MAP4K1			PCOLCE	MYBL2			MGC16291	CST5
PLEKHA4	MAPK8IP2			PDCD1LG2	MYBPC1			MGC3207	CST9L
PLOD2	MARCO			PDE7B	MYH1			MKRN3	CTLA4
PPP1R7	MC2R			PDGFRB	MYH4			MLL3	CTNNA3
PRICKLE2	MCF2L			PGLYRP3	MYOC			MMP27	CTRB1
PSCD4	MEN1			PHLDB1	MYOT			MMP3	CTSG
PTGES	MFRP			PI3	NAT2			MOBKL2A	CX3CL1
PTPN22	MLN			PIWIL2	NCOR2			MRPL42	CX3CR1
PYGO1	MMP20			PLA2G2A	NDST4			MRVI1	CYP2J2
RAC2	MOS			PLD1	NEUROD6			MSN	CYP2W1
RARRES3	MPO			PLEKHA4	NPPA			MTERFD3	CYP3A4
RGPD5	MPPED1			PLSCR4	NR1I2			MTMR3	CYP4F11
RGS20	MPZ			PNLIP	NRXN1			MTO1	CYP4F2
RHOD	MUC7			PPP1R3C	NUP210			MVP	CYP4F3
RHOJ	MYH7			PPP2R2B	OLFM4			NAV3	CYP4Z1
RNH1	MYO1F			PPP3CC	ONECUT1			NCALD	CYP8B1
RPS6KA2	MYOG			PTP4A3	OR10A5			NCAM2	CYSLTR1
RUFY3	MYOM2			PXMP4	OR1E2			NCKAP1	DAO
S100A3	MYOT			PYHIN1	OTOR			NID1	DARC
S100A4	MYOZ2			RDH5	PAPPA2			NNMT	DCD
S100P	NAT8			REG1A	PAQR6			NTRK1	DCDC2
SCARA3	NCR1			REG1B	PART1			NUPL1	DCT
SDPR	NOTCH4			RGPD5	PAX4			OBFC2B	DDX4
2009-09-09	NR1I3			RHOJ	PCDH12			OPCML	DDX43
SERPINA5	NRIP2			RIN2	PCDHB15			OSBPL5	DEFA1
SERPINB6	OASL			RSAD2	PCDHB3			OSCAR	DEFA5
SERPINF1	OCM			RUFY3	PCK1			OTOF	DEFA6
SGCA	OPRD1			S100A16	PCP4			OTOS	DEFB1
SGCD	OR10A4			S100A4	PCSK9			P2RX5	DEFB105A
SIRT2	OR10J1			S100A6	PDCD1			P2RXL1	DEFB106A
SLC16A4	OR7C1			SCOC	PDE6C			P8	DEFB126
SLC22A18	OTOF			SDPR	PEG3			PAOX	DEFB129
SLC7A9	OTOR			SDR-O	PHKG1			PAQR4	DES
SLC9A3R2	P2RXL1			SDSL	PI15			PCGF6	DHX38
SNCG	P53AIP1			SELENBP1	PIP			PCOLCE	DKK4
SNX14	PALMD			SELP	PLP1			PDCD1LG2	DLC1
SOSTDC1	PAOX			SERPINB6	PNLIPRP1			PDE1A	DMBX1
SP100	PAQR6			SIRPB1	PPM1A			PDE4D	DMD
SP110	PCDHA13			SLAMF1	PRAP1			PDE7B	DNTT
SRPX2	PCDHB15			SLC13A2	PRB2			PDGFRB	DPCR1
STAT3	PCK1			SLC15A4	PRDM16			PGCP	DPEP2
STIM1	PDE4A			SLC16A4	PRSS16			PGM3	DPP6
SURF4	PDILT			SLC22A18	PSTPIP1			PHACTR4	DSC1
SYNE1	PDYN			SLC36A2	PTPN20B			PHLDB1	DSCR9
SYT11	PGLYRP1			SLC43A3	PTPN22			PIP5K2A	DSG1
TBC1D10B	PHACTR4			SLC5A10	RASSF1			PIWIL2	EFCAB3
TFPI	PHKG1			SLC6A18	RBP2			PKN1	EGFL7
TIMP3	PIB5PA			SOX8	REG3A			PLAT	ELA2B
TLR4	PKP1			SP100	REG3G			PLEK2	ELOVL3
TMEM100	PLA2G1B			SP110	RGS8			PLXNB3	ELSPBP1
TMEM109	PLA2G3			SPATA8	RIMS2			POLD4	EMR3
TMEM119	PLAC1			SPRR2E	RNASE3			PPAP2B	ENPEP
TMEM42	PLP1			SPRR3	RORC			PPAPDC3	EPB42
TMEM71	PNOC			SPRR4	RPE65			PPM1A	EPS8L1
TNFRSF11B	POU6F2			SRPX2	RTEL1			PPP1R7	EPX
TNFRSF14	PPCDC			SULT1A1	S100A8			PPP3CC	ERBB2
TNFRSF19	PRAP1			SYNC1	SAA4			PRLR	FAM101A
TNS3	PRG2			TAPBPL	SCGB3A2			PTGES	FAM107A
TRIM55	PRODH2			TCEB3C	SDS			PTGIR	FAM12B
TRPC3	PRR7			TCP10	SEMA3G			PTPN22	FAM63A
TTC3	PRRG3			TEK	SEMA4G			PTPRH	FAM71C
UAP1L1	PRTN3			TEX101	SEMG2			PUM2	FAM83F
UBD	PRX			TGFB1I1	SERHL			PYGO1	FAT2
UNQ1940	PSTPIP1			TIMP3	SERPINA1			RAC2	FBN3
VNN2	PTPN20B			TM4SF1	SERPINA10			RAD9B	FBXW10
VPS53	PTPRH			TMBIM1	SERPINA4			RARRES3	FCGBP
WDR47	PXN			TMEM119	SERPINB12			RGS20	FCGR1A
XPNPEP2	RAD54L			TMEM42	SETD6			RHOD	FCGR3A
ZCRB1	RDH12			TMEM71	SH2D3C			RHOJ	FCGR3B
ZFP3	RGR			TMPRSS6	SH3BP5			RIN2	FCN1
ZFP37	RHO			TNFSF13B	SLA2			RNH1	FCN2
ZMYND12	RTEL1			TNFSF4	SLAMF6			RPS6KA2	FCRL1
ZNF135	RTP1			TNR	SLAMF7			RUFY3	FCRL2
	S100A7			TP53TG3	SLC13A1			RUNX1	FCRL3
	SAA2			TRIM38	SLC17A1			S100A16	FETUB
	SCGB3A2			TRPV6	SLC17A8			S100A2	FFAR3
	SEC14L2			TSPYL5	SLC22A2			S100A4	FGF17
	SEMA3B			UBASH3A	SLC23A1			S100A6	FGF23
	SERHL			UNC93A	SLC36A3			SCARA3	FGF6
	SERPINA10			UPF3A	SLC39A12			SCNM1	FGG
	SERPINA12			VAMP5	SLC9A11			SDPR	FGL1
	SFI1			VNN2	SLPI			SEC14L2	FLJ32011
	SFTPB			WBSCR27	SNRPN			SEMA3B	FLJ32569
	SH2D3C			WFDC9	SOX2			SERPINB1	FLJ40235
	SH2D4B			ZFP3	SPAM1			SFI1	FLJ45256
	SLA2			ZIM2	SPIC			SGCA	FLJ46481
	SLAMF6			ZMYND12	SPINLW1			SGCD	FPR1
	SLAMF7			ZNF135	SPRR1B			SGCG	FSHB
	SLC16A8			ZNF177	SPRR2D			SIRT2	FTHL17
	SLC17A8			ZNF266	SRCAP			SLC16A4	FXYD1
	SLC18A1			ZNF619	STON2			SLC35E4	FXYD4
	SLC22A8			ZNF77	SYN3			SLC41A2	FYB
	SLC22A9				SYNPO			SLC43A3	G6PC
	SLC23A1				TAS2R60			SLC4A4	G6PC2
	SLC34A1				TBC1D10A			SLC9A3R2	GABRA2
	SLC37A1				TCERG1L			SMAP1	GABRA5
	SLC39A12				TCL1A			SMARCAL1	GABRA6
	SLC39A2				TCN1			SNAPC2	GABRR1
	SLC43A3				TDRD5			SP100	GAL3ST1
	SLC45A2				THEM5			SP110	GALNT3
	SLC4A1				TKTL2			SPG7	GALNTL5
	SLC5A10				TLR7			SRPX2	GALR3
	SLC6A12				TNFSF11			SYNC1	GAPDHS
	SLCO2B1				TNNI3			SYT11	GAS2
	SNRPN				TRDN			TANK	GAS2L2
	SPATA12				TRHR			TAPBPL	GATA4
	SPESP1				TRIM29			TAS2R48	GBP6
	SPG7				TRIM42			TCEA2	GC
	SPINK7				TRIM63			TGFB1I1	GCET2
	SPRR1A				TRPM2			TH	GDF2
	SPRR1B				TRPM8			TIMP3	GDF3
	SSRP1				TRPV5			TM4SF4	GDPD4
	SSTR5				TRY1			TMEM109	GIF
	STMN4				TSGA13			TMEM119	GIMAP1
	SULT1A1				TSNARE1			TMEM71	GIMAP2
	SULT1C2				TSPAN1			TMOD3	GIMAP4
	SYNPO				TXK			TNFRSF14	GIMAP5
	TAT				TXNDC3			TP53TG3	GLYAT
	TBC1D10A				UBQLN3			TRIM29	GML
	TCERG1L				UMOD			TRIM38	GNRH2
	TCP10				UNQ9391			TRIM49	GP2
	TDRD5				VGLL2			TSPYL5	GPA33
	TERT				VSIG4			UBE2D4	GPLD1
	TESC				VTCN1			UBE2T	GPR115
	TFF3				WFDC11			UCK1	GPR133
	THSD3				WFDC12			UCN2	GPR25
	TMEM121				WFDC13			UNQ1940	GPR37L1
	TNFRSF18				WNT8A			VAMP5	GPR42
	TNFRSF4				WT1			WASPIP	GPR82
	TP53TG3				XCR1			WDR47	GPX5
	TRPM1				ZAR1			WFDC1	GRAP2
	TRPV3				ZFP42			ZFP3	GRM7
	TRY1				ZNF157			ZNF135	GRM8
	TSGA13				ZNF19			ZNF266	GUCA1A
	TSP50				ZNF366			ZNF354C	GUCY2C
	TSPAN1				ZNF454			ZNF471	GUCY2D
	TTC22				ZP3			ZNF502	GUCY2F
	TYROBP				ZP4			ZNF560	GYS2
	UBASH3A							ZNF562	HABP2
	UCN3							ZNF585A	HAMP
	UNQ830							ZNF585B	HAS1
	UPK3B							ZNF662	HBZ
	VPREB1								HIST1H4A
	WFDC1								HK1
	WFDC10A								HLA-DPB1
	WFDC13								HNF4A
	WFIKKN2								HPD
	WNT10B								HPR
	ZGPAT								HRG
	ZNF513								HRH2
	ZP3								HS3ST1
	ZP4								HSD17B13
									HSD3B1
									HSPA12B
									HTR1D
									HTR3B
									IBSP
									IER2
									IFNA21
									IFNG
									IGF1
									IGSF2
									IL17RC
									IL19
									IL1F5
									IL22
									IL22RA1
									IL31RA
									IL5RA
									IL8RA
									INS
									IQCF1
									IQCF2
									IRGC
									ITGA2B
									ITGAX
									ITIH1
									ITIH2
									ITK
									ITLN1
									IVL
									KAAG1
									KBTBD10
									KCNA1
									KCNE4
									KCNG4
									KCNH4
									KCNJ14
									KCNMB2
									KCNMB3
									KCNQ1
									KENAE
									KIF25
									KLB
									KLF1
									KLHDC7B
									KLK1
									KLK10
									KLK11
									KLK3
									KLK5
									KLK9
									KLRC1
									KLRG1
									KMO
									KRTAP10-8
									KRTAP13-1
									KRTAP17-1
									KRTAP19-1
									KRTAP19-2
									LACRT
									LBP
									LCE1A
									LCE1B
									LCE1D
									LCE1F
									LCE2C
									LCE2D
									LCE5A
									LCN6
									LECT2
									LEFTY2
									LGALS14
									LILRA2
									LILRA4
									LIPE
									LOC221091
									LOC342897
									LOC389458
									LOR
									LRMP
									LRRC17
									LTF
									LY86
									LY9
									LYPD2
									LYZL4
									MAFK
									MAGEA11
									MAGEB3
									MAGEC2
									MAGEC3
									MAGEE2
									MAP4K1
									MAPK4
									MAPK8
									MARCO
									MAS1
									MBL2
									MC2R
									MC4R
									MCF2L
									MEFV
									MEOX1
									MEP1A
									MEPE
									MFAP2
									MMP26
									MMP7
									MNDA
									MPG
									MPO
									MPZ
									MRGPRX1
									MS4A1
									MS4A12
									MS4A2
									MS4A3
									MS4A7
									MSR1
									MUC7
									MYBPC1
									MYF5
									MYH1
									MYH4
									MYH6
									MYL1
									MYL2
									MYL4
									MYO1F
									MYOC
									MYOM2
									MYOT
									NAT8
									NCR1
									NDST4
									NEU4
									NEUROD6
									NMUR2
									NOVA1
									NOX1
									NPFFR2
									NPPA
									NR1I3
									NRIP2
									NRXN1
									NRXN3
									NXF3
									OASL
									OCM
									ODZ1
									OFCC1
									OR10A4
									OR10H1
									OR10J1
									OR12D2
									OR12D3
									OR1A2
									OR1D2
									OR1F1
									OR1G1
									OR2B2
									OR2F1
									OR2W1
									OR6A2
									OR7A5
									OR7C1
									OSTalpha
									OTOR
									P2RY10
									P2RY4
									P53AIP1
									PABPC3
									PADI4
									PAPPA2
									PAQR6
									PART1
									PATE
									PAX1
									PAX4
									PBOV1
									PCDH12
									PCDHA13
									PCDHB14
									PCDHB15
									PCDHB16
									PCDHB3
									PCDHB6
									PCK1
									PDE2A
									PDE6C
									PDILT
									PDYN
									PDZRN4
									PEG3
									PGAM2
									PGK2
									PGLYRP1
									PGLYRP2
									PHKG1
									PI15
									PI3
									PIP
									PKD2L1
									PKHD1
									PKLR
									PLA2G1B
									PLA2G3
									PLP1
									PMCHL1
									PNLIP
									PNLIPRP1
									PNMA5
									PNOC
									PODXL2
									PON3
									POU6F2
									PPEF1
									PPP1R3A
									PPP2R2B
									PRAP1
									PRB2
									PRB4
									PRCC
									PRG2
									PRLH
									PRM1
									PRODH2
									PROK1
									PROKR1
									PROP1
									PRR7
									PRRG2
									PRRG3
									PRSS1
									PRSS16
									PRSS21
									PSMAL
									PSTPIP1
									PTPN20B
									PXN
									PYCARD
									PZP
									RAD51C
									RAET1L
									RASAL1
									RBP2
									RBP3
									RDH12
									REG1A
									REG3A
									REG3G
									RETNLB
									RGS8
									RHAG
									RHO
									RIMS2
									RIT2
									RNASE2
									RNASE3
									RNASE6
									RNF128
									RORC
									RSAD2
									RYR1
									S100A7
									S100A8
									S100A9
									SAA4
									SCGB1D2
									SCGB2A1
									SCGB3A2
									SCML4
									SCN7A
									SDS
									SEC14L3
									SEMA6B
									SEMG1
									SEMG2
									SERHL
									SERPINA10
									SERPINA12
									SERPINA4
									SERPINB5
									SFTPB
									SGCB
									SH2D4B
									SHANK2
									SIGLEC11
									SIGLEC12
									SIGLEC5
									SIGLEC9
									SLA2
									SLAMF1
									SLAMF6
									SLAMF7
									SLC10A2
									SLC10A6
									SLC17A1
									SLC17A4
									SLC17A8
									SLC18A1
									SLC22A16
									SLC22A18
									SLC22A8
									SLC23A1
									SLC23A2
									SLC24A4
									SLC2A14
									SLC30A8
									SLC34A1
									SLC36A2
									SLC36A3
									SLC37A1
									SLC39A12
									SLC39A2
									SLC39A5
									SLC4A1
									SLC5A1
									SLC5A10
									SLC5A12
									SLC5A7
									SLC6A12
									SLC9A11
									SLCO1C1
									SLCO2B1
									SLITRK4
									SLPI
									SMPX
									SMR3B
									SNRPN
									SNTG1
									SORBS2
									SPACA1
									SPACA3
									SPAM1
									SPATA12
									SPATA19
									SPATA8
									SPATC1
									SPI1
									SPIC
									SPINK5
									SPINK7
									SPINLW1
									SPRR1A
									SPRR1B
									SPRR2D
									SPRR2E
									SPRR3
									SSTR3
									SSTR4
									SSTR5
									SSX4
									SSX6
									ST6GALNAC1
									STMN4
									SULT1A1
									SULT1C2
									SULT2A1
									SYCP1
									SYN3
									SYNPO
									TAAR1
									TACC2
									TAGAP
									TAS2R16
									TBC1D10A
									TCERG1L
									TCL1A
									TCN1
									TCP10
									TDRD5
									TEPP
									TESC
									TF
									TFF2
									TFF3
									THEM5
									TIMD4
									TLR7
									TM4SF5
									TMC2
									TMEM100
									TNFRSF8
									TNFSF11
									TNMD
									TNNI3
									TP73
									TRAF3IP3
									TRDN
									TREM1
									TREM2
									TRHR
									TRIM15
									TRIM42
									TRIM48
									TRIM63
									TRPM1
									TRPM2
									TRPM8
									TRPV5
									TRPV6
									TRY1
									TSC1
									TSGA13
									TSPAN1
									TTC3
									TTLL2
									TYRP1
									UBASH3A
									UBD
									UBQLN3
									UCN3
									UGT1A1
									UMOD
									UNC93A
									UNQ9391
									USH2A
									USP6
									VNN1
									VPREB1
									VSIG4
									VTCN1
									WDR40B
									WFDC10B
									WFDC11
									WFDC12
									WFDC13
									WFDC6
									WFDC8
									WFDC9
									WNT10B
									WNT16
									WNT8A
									XAGE3
									XPNPEP2
									ZCCHC13
									ZFP42
									ZGPAT
									ZIM2
									ZNF366
									ZNF454
									ZNF572
									ZP3
									ZP4
									ZSCAN1
