# Supplementary material for: A Panel of CpG Methylation Sites Distinguishes Human Embryonic Stem Cells and Induced Pluripotent Stem Cells
Source: Stem Cell Reports. 2013 Dec 26;2(1):36–43. doi: 10.1016/j.stemcr.2013.11.003 (PMC3916755; doi:10.1016/j.stemcr.2013.11.003)
Supplement: Table S3. Passage and Gender Information for Cell Lines Analyzed in the Current Study, Related to Figure 3 [file mmc4.xls]

## Sheet: Sheet1
cell line	cell type	gender	passage
hNPC-iPS_8	hiPSC	F	3
hNPC-iPS_9	hiPSC	F	3
hNPC-iPS_10	hiPSC	F	3
CCD-1079SK_iPS	hiPSC	M	14
IMR-90_iPS	hiPSC	F	24
PDB_2lox-5	hiPSC	Solder et al. 2009. Cell
PDB_2lox-17	hiPSC	Solder et al. 2009. Cell
PDB_2lox-21	hiPSC	Solder et al. 2009. Cell
PDB_1lox-17_puro-5	hiPSC	Solder et al. 2009. Cell
PDB_1lox-17_puro-10	hiPSC	Solder et al. 2009. Cell
PDB_1lox-21_puro-26	hiPSC	Solder et al. 2009. Cell
PDB_1lox-21_puro-28	hiPSC	Solder et al. 2009. Cell
iPS_7	hiPSC	Solder et al. 2009. Cell
iPS14	hiPSC	Solder et al. 2009. Cell
BJ_iPS_cells_P8	hiPSC	M	8
HSF6	hESC	F	44
H1	hESC	M	31
H9	hESC	F	27
HSF1	hESC	M	34
Hues7	hESC	M	20
hNPC	neural progenitor cells	F	6
CCD-1079SK	foreskin fibroblast	M	3
IMR-90	lung embryonic fibroblast	F	5
XHEF_parental_cells	embryonic fibroblast	F	2
BJ_fibroblast_parental_cells	foreskin fibroblast	M	3
